# Supplementary material for: Lycium barbarum Glycopeptide Inhibits Colorectal Cancer Cell Proliferation via Activating p53/p21 Pathway and Inducing Cellular Senescence
Source: Int J Mol Sci. 2025 Jul 23;26(15):7091. doi: 10.3390/ijms26157091 (PMC12345642; doi:10.3390/ijms26157091)
Supplement: Supplementary file 1 [file ijms-26-07091-s001.zip]

Archive with 1 entries (1 files):
- ijms-3738521-supplementary.pdf
